# Supplementary material for: Structural basis for negative regulation of the Escherichia coli maltose system
Source: Nat Commun. 2023 Aug 15;14:4925. doi: 10.1038/s41467-023-40447-y (PMC10427625; doi:10.1038/s41467-023-40447-y)
Supplement: Supplementary file 4 — Source data [file 41467_2023_40447_MOESM4_ESM.xlsx]

## Sheet: Fig. 2b-c
													construct	β-galactosidase activities			n	average	standard deviation	P value
												Strain H	pJB215 (WT)	465.96	448.531	442.022	3	452.171	10.1059	0.000756122
													pJB215 (R143A)	210.521	216.531	229.966	3	219.006	8.12871	0.290065
													pJB215 (R173A)	360.11	372.352	348.748	3	360.403	9.63848	0.0165331
													pJB215 (R143A/R173A)	145.96	136.89	163.622	3	148.824	11.0997	0.0632371
												Strain G	pJB215 (WT)	228.384	231.536	220.099	3	226.673	4.82365
													pJB215 (R143A)	235.118	226.919	227.91	3	229.983	3.65391
													pJB215 (R173A)	437.138	421.984	407.573	3	422.232	12.0712
													pJB215 (R143A/R173A)	105.96	117.268	109.489	3	110.905	4.72381
												the background enzymatic activity value (about 13 miller units) has been subtracted

## Sheet: Fig. 4b-c
	construct	relative protein level			n	average	standard deviation			construct	ATP/PROTEIN			n	average	standard deviation	average%	standard deviation %
	EV	0	0	0	3	0	0			WT	0	0	0	3	0	0	0	0
	WT	1	1	1	3	1	0			S5L	0.464	0.565	0.64	3	0.556333	0.0721126	55.6333	7.21126
	S5L	6.95	6.55	7	3	6.83333	0.201384			S8A	0	0	0	3	0	0	0	0
	S8A	3.39	3.9	3.44	3	3.57667	0.229541			R9S	0.053	0.06	0.076	3	0.063	0.00962635	6.3	0.962635
	R9S	4.26	4.63	4.5	3	4.46333	0.153261			R12A	0	0	0	3	0	0	0	0
	R12A	0.82	1.16	0.76	3	0.913333	0.176131			T16A	0	0	0	3	0	0	0	0
	T16A	1.06	0.81	0.94	3	0.936667	0.102089
										construct	ADP/PROTEIN			n	average	standard deviation	average%	standard deviation %
										WT	0.94	0.97	1.04	3	0.983333	0.0418994	98.3333	4.18994
	construct	relative β-galactosidase activity			n	average	standard deviation			S5L	0.136	0.165	0.16	3	0.153667	0.0126579	15.3667	1.26579
	EV	0	0	0	3	0	0			S8A	0.96	0.87	0.8	3	0.876667	0.0654896	87.6667	6.54896
	WT	0.99976	0.999958	0.999756	3	0.999825	9.42059e-05			R9S	0.937	0.74	0.844	3	0.840333	0.0804667	84.0333	8.04667
	S5L	7.36818	8.24512	5.65575	3	7.08968	1.07529			R12A	1.1	0.9	0.86	3	0.953333	0.104987	95.3333	10.4987
	S8A	6.09	7.87542	5.23	3	6.39847	1.1018			T16A	1.1	1.1	0.96	3	1.05333	0.0659966	105.333	6.59966
	R9S	15.2848	13.3323	14.7671	3	14.4614	0.825909
	R12A	0.975727	0.680605	0.999756	3	0.885363	0.145117
	T16A	2.22062	1.47429	2.21897	3	1.97129	0.351435

## Sheet: Fig. 5a-c
	construct	relative protein level			n	average	standard deviation		construct	ATP/PROTEIN %			n	average	standard deviation
	WT	1	1	1	3	1	0		WT	0	0	0	3	0	0
	K6A	0.26	0.25	0.3	3	0.27	0.0216025		K6A	64	56	53	3	57.6667	4.6428
	R19A	0.35	0.3	0.38	3	0.343333	0.0329983		R19A	5	5	12	3	7.33333	3.29983
	EV	0	0	0	3	0	0
	construct	relative β-galactosidase activity			n	average	standard deviation		construct	ADP/PROTEIN %			n	average	standard deviation
	WT	1	1	1	3	1	0		WT	94	97	104	3	98.3333	4.18994
	K6A	0.05	0.07	0.01	3	0.0433333	0.0249444		K6A	10	15	14	3	13	2.16025
	R19	0.02	0.07	0.16	3	0.0833333	0.0579272		R19A	37	24	22	3	27.6667	6.64998
	EV	0	0	0	3	0	0

## Sheet: Supplementary Fig. 6
						construct	β-galactosidase activities			average	n	standard deviation
						WT	479.167	421.667	440.833	447.222	3	23.905
						Ndel8	9.16667	10.72	11.11	10.3322	3	0.83941
						EV	8.77193	8.15	9.52	8.81398	3	0.56009

## Sheet: Supplementary Fig. 10b
												construct	relative protein level			average	n	standard deviation
												WT	1	1	1	1	3	0
												W524R/I532R	0.7	0.63	0.67	0.666667	3	0.0286744
												S383R/N386R	0.88	0.74	0.8	0.806667	3	0.0573488
												S383R/N386R/W524R/I532R	0.46	0.6	0.56	0.54	3	0.0588784
												Q410R	0.76	0.67	0.6	0.676667	3	0.0654896
												S421Y	1.56	1.49	1.4	1.48333	3	0.0654896
												F555R	0.78	0.65	0.64	0.69	3	0.0637704
												EV	0	0	0	0	3	0
												construct	relative β-galactosidase activity			average	n	standard deviation
												WT	0.999998	0.999997	1	0.999998	3	1.17576e-06
												W524R/I532R	0.224605	0.277357	0.3	0.267321	3	0.0315875
												S383R/N386R	0.244604	0.207604	0.276752	0.242987	3	0.0282527
												S383R/N386R/W524R/I532R	0.141151	0.129579	0.164323	0.145018	3	0.0144455
												Q410R	0.705228	0.879477	0.82	0.801568	3	0.0723206
												S421Y	1.35667	1.38743	1.32	1.3547	3	0.0275641
												F555R	0.894994	0.804652	0.86	0.853215	3	0.0371929
												EV	0	0	0	0	3	0
